# Supplementary material for: Toddler signaling regulates mesodermal cell migration downstream of Nodal signaling
Source: eLife. 2017 Nov 9;6:e22626. doi: 10.7554/eLife.22626 (PMC5679751; doi:10.7554/eLife.22626)
Supplement: Figure 3—source data 1. — Analysis with Cufflinks identified 47 genes with significantly different expression at one or more stages in the time course. Spreadsheet contains gene information and FPKM expression values for the variable genes in wild-type and toddler mutant embryos for each stage. [file elife-22626-fig3-data1.xlsx]

## Sheet: subset.of.sig.genes
gene	gene_id	locus	WT.4	Toddler.4	WT.5	Toddler.5	WT.6	Toddler.6	WT.7	Toddler.7
btbd3a	ENSDARG00000005544	1:51700752-51707305	38.0865	4.67355	26.3873	2.14574	14.9915	1.02866	12.3292	2.55542
kbtbd10b	ENSDARG00000006757	6:3492455-3502108	1.02673	0	1.00588	0	1.69184	0	1.09517	0.0498606
faah2a	ENSDARG00000008457	1:40629793-40650948	0.0639632	2.16579	0	2.83741	0.782142	2.12472	0.456137	4.23107
tgds	ENSDARG00000015622	6:59937977-59938648	101.106	18.9582	60.3694	13.0334	53.8825	4.68744	37.071	0
anxa5b	ENSDARG00000016470	1:21428977-21439189	101.326	38.128	104.648	37.5383	96.514	31.9918	95.781	23.7191
rxfp2a	ENSDARG00000019660	15:30982299-31019026	8.49037	1.10126	7.4649	0.155969	1.70629	0	1.22564	0.0532777
clcnk	ENSDARG00000022560	23:24559403-24578810	1.78936	0	1.71626	0	0.663779	0	0.39545	0
lcp1	ENSDARG00000023188	9:57977605-57985364	0.35549	0.587897	1.80069	20.183	31.401	101.407	77.336	237.705
zgc:113208	ENSDARG00000035610	5:24388857-24404745	1.91222	18.3849	1.73016	17.8381	2.96583	20.3607	4.70661	14.2982
atp1a1a.3	ENSDARG00000039131	1:1562079-1572446	3.05264	0.0471166	2.35701	0	4.06372	0.0754839	3.58247	0.10673
zgc:113886	ENSDARG00000040141	17:50559230-50561275	236.56	672.789	414.596	888.042	169.621	385.571	119.735	134.659
odf3b	ENSDARG00000042391	18:7074672-7083233	0.726674	1.66035	0	1.90297	0.486296	0.888535	0.158988	0.460543
SERINC4	ENSDARG00000044815	7:51905465-51932446	2.13833	0	2.37978	0	0.666365	0	0.929588	0
si:dkeyp-89c11.3	ENSDARG00000045522	4:24714279-24735119	0.0895438	1.60307	0.430717	1.88459	0	2.0614	0.55448	1.80409
CR788231.1	ENSDARG00000052288	6:24364223-24367450	0.580426	0.794228	1.72903	1.06513	0.484307	0.371879	1.38605	0
zgc:153441	ENSDARG00000054797	19:43938987-43945360	0.813036	0	0.698724	0.143542	1.57313	0.103403	1.132	0
RYR2 (2 of 2)	ENSDARG00000056058	12:48470088-48487060	14.1087	0	15.5972	0	10.0515	0.0875348	5.98537	0.334941
enpep	ENSDARG00000057064	13:12412790-12450545	2.9022	0	1.96198	0	0.974168	0	0.429351	0.0370637
dok7	ENSDARG00000060236	1:41523852-41573178	1.00564	0	0.960998	0.0619561	0.975154	0	0.35389	0
gbgt1l4	ENSDARG00000068503	5:25437311-25474322	5.82347	92.5521	6.09923	53.9004	11.2123	41.0986	30.1883	22.8436
zgc:158463	ENSDARG00000070212	20:55786254-55787467	4222.72	159.637	350.829	131.987	5854.64	191.503	2780.98	278.295
sgca	ENSDARG00000074156	12:3669967-3684771	0.166002	0.125066	1.1422	0	0.242929	0.14641	5.52619	0
CABZ01044346.1	ENSDARG00000074439	5:59954361-59971924	0.287485	0	0.116294	0	0.569383	0	1.06925	0
txlnbb	ENSDARG00000076241	17:6121993-6148052	11.011	0.260051	10.6103	0	6.90877	0.254321	5.3901	0.200498
PRPF4 (2 of 2)	ENSDARG00000076717	5:59563352-59576469	11.1114	0	11.6341	0	10.049	0	4.98627	0
ryr2a	ENSDARG00000079171	12:48443910-48454306	16.5697	0.114895	12.7551	0	8.08152	0	6.35048	0.348547
5_8S_rRNA	ENSDARG00000081218	4:61299023-61299179	7212.18	480.931	1430.78	287.578	15058.4	613.469	4856.96	438.179
AC024175.17	ENSDARG00000082753	MT:1019-1971	711.345	127.579	184.959	139.816	844.166	231.473	468.476	221.565
AL935186.4	ENSDARG00000085168	4:61296842-61296934	182024	16190.9	20111.3	16128.5	261221	17151.5	155574	35736.4
Metazoa_SRP	ENSDARG00000086164	11:11568566-11568861	40.5455	0	0	1.78371	45.0429	0	23.0676	1.1779
WIZ (1 of 2)	ENSDARG00000086761	3:187669-208316	2.78707	0.198001	4.00511	0.127749	3.04182	0.0939898	2.81525	0
BX294389.1	ENSDARG00000086903	5:32021304-32021739	22.9349	29.8654	12.8099	17.1902	3.33313	2.48711	5.05081	0
BX004816.3	ENSDARG00000087012	3:908890-911425	0	1.33566	0	1.49458	0	0.260324	0.201906	0.118955
CABZ01044356.1	ENSDARG00000087080	22:40601356-40603466	0.137503	1.79633	0.169558	0.69481	0.240628	1.97814	0	1.77037
zgc:162962	ENSDARG00000087378	15:43176335-43182095	0.611317	3.52265	0.124212	3.29318	0	1.6572	0	1.21552
CABZ01080590.2	ENSDARG00000087802	24:37526785-37527793	0	2.96235	0.700902	3.57497	0.617315	2.74501	1.41881	3.64204
Metazoa_SRP	ENSDARG00000087853	11:16507450-16507745	24.294	0.773127	3.34555	0	28.7714	0	16.7468	2.29985
Metazoa_SRP	ENSDARG00000088381	11:12236211-12236506	26.094	0	0	0	29.1829	1.28853	12.0125	1.1693
AL935186.6	ENSDARG00000088951	4:61294795-61296820	7310.24	397.015	814.968	372.91	10072.5	538.875	5005.77	733.022
FP102168.1	ENSDARG00000089270	21:16749821-16755972	1.24006	2.62485	0	2.80046	0.149858	0.781864	0.122709	0.145659
ints12	ENSDARG00000089644	1:25414013-25419172	6.29355	0.0893088	4.11658	0	1.46349	0	1.20017	0
Metazoa_SRP	ENSDARG00000091345	11:12248194-12248489	26.0759	0	0	1.76903	32.9441	1.29947	16.0234	0
BX296557.6	ENSDARG00000091744	20:55789894-55791666	1276	63.1521	139.417	47.2414	1779.48	55.1738	890.912	95.9266
G3BP2 (1 of 3)	ENSDARG00000092127	1:25421061-25438574	10.9458	0	10.4324	0	7.07251	0	5.80615	0.0719963
si:dkey-25o1.7	ENSDARG00000093570	24:28291329-28293951	6.70558	0	6.44552	0.237708	3.37923	0	2.33786	0.163815
si:dkey-189j19.1	ENSDARG00000095632	1:19262412-19334433	2.5636	7.21291	1.01945	6.25981	0	4.75347	0.471855	1.79164
si:dkey-153m14.1	ENSDARG00000096403	20:55449014-55449904	4046.35	205.265	409.402	163.023	4974.13	257.663	2648.42	341.116
